# Supplementary material for: Effects of Lead Exposure on 1573 Male Workers’ Sex Hormones in China
Source: Toxics. 2025 May 21;13(5):415. doi: 10.3390/toxics13050415 (PMC12115724; doi:10.3390/toxics13050415)
Supplement: Supplementary file 1 [file toxics-13-00415-s001.zip]

Archive with 2 entries (2 files):
- Informed Consent.pdf
- Tables S.pdf
